# Supplementary material for: Corneal deflection amplitude and visual field progression in primary open-angle glaucoma
Source: PLoS One. 2019 Aug 12;14(8):e0220655. doi: 10.1371/journal.pone.0220655 (PMC6690643; doi:10.1371/journal.pone.0220655)
Supplement: S1 Dataset — (XLS) [file pone.0220655.s001.xls]

## Sheet: corvis VF
age	IOP	centralcornealThickness	deflection	MDslope
44	14	511	0.896	0.410769
44	13	503	0.978	-0.313846
42	16	536		-1.82182
70	14.5	519	0.897	-0.246667
70	14.5	506	0.854	-0.746667
45	16	530	0.748	-0.416364
66	11	587	0	0.275294
56	16	595	0.895	-0.756735
56	15	598	0.911	0.0710204
44	14	496		-0.105231
71	10.5	510	1.001	-2.74286
45	12	504	1.015	0.06
81	12.5	504	1.003	-0.355556
58	17	587	0.803	-0.201509
31	20	540	0.665	0.155
31	17.5	526	0.758	0.88
80	12	552	1.067	-1.16308
58	14	542	0.938	-0.162353
46	20	564	0.745	#NULL!
52	#NULL!	515		-2.64
46	18	543	0.751	-0.554595
45	14	534	0.934	-0.16
45	17.5	535	0.748	-0.21
81	12	509	0.853	-0.15
58	15	531	0.866	-0.339429
39	19	507		-0.47027
44	13.5	497	1.003	-0.193333
37	10.5	522	0.983	0.101739
50	12.5	526	0.971	0.16918
46	19	528	0.769	0.107692
45	11.5	530	0.947	0.346667
80	11.5	550	1.033	0.482449
46	15	545	0.876	#NULL!
44	13.5	501		-0.194717
39	16	509	0.773	-0.113514
72	10.5	659	0.931	-0.72
72	13	506	0.871	#NULL!
65	18	546	0.704	-0.0919481
44	12.5	490		-0.203333
72	12	629	0.934	#NULL!
70	15	517	0.939	-2.06038
52	12.5	511	0.906	-0.97
65	17.5	533	0.685	-0.805714
71	14.5	508		-0.302222
39	19.5	620	0.777	-0.332727
76	10.5	604		-1.37111
44	14.5	518	0.928	-1.3125
72	13	531	0.908	-0.211429
45	15.5	502	0.88	-0.0145455
37	11.5	529	0.963	0.101739
76	12	695	0	-0.728889
45	16	512	0.913	-0.494545
71	17	505	0.779	-0.302222
39	17.5	585	0.827	-0.0218182
72	13	515	0.914	-0.0971429
35	15.5	603	0.789	-0.984545
50	13	527	1.004	-0.44459
62	11.5	508	0.971	0.505946
84	9.5	508		-0.386087
64	15	603	0.888	0.164776
61	12	532	1.158	-0.193333
79	13	559	1	#NULL!
53	12.5	506	0.959	0.471892
70	14	526	1.049	-0.72
62	14.5	530	0.903	0.372308
43	15.5	572	0.889	0.122857
43	12	564		0.537143
59	15	494	1.04	0.0857143
78	20	541	1.198	-3.94286
38	17.5	506	0.735	0.0472727
48	15	522	0.853	-0.641739
48	13	520	0.981	0.18
89	12	557	0.919	0.42
89	13	545	0.909	-0.655
57	11.5	546	0.922	0.352381
57	10	542	0.945	0.459048
72	12.5	558	1.006	-0.194286
72	13	547	0.813	-0.790476
64	11.5	515	0.937	-0.411892
64	11	528	0.974	-0.156226
34	9	479		#NULL!
34	13	461		#NULL!
64	16.5	513		#NULL!
64	15	508	1.011	#NULL!
67	12	524	0.971	0.936
67	14.5	537	0.971	0.936
49	12	573	0.904	0.650526
49	12.5	568	0.899	0.36
44	18	548	0.773	-0.151111
72	22	577	0.68	-0.201509
44	17	561	0.735	0.04
54	23.5	493	0.656	-1.13929
40	12.5	505	0.933	-0.00654546
61	13.5	532		-0.637895
32	8.5	512	1.186	#NULL!
50	16	489	0.891	#NULL!
54	22.5	496	0.636	-1.08847
61	13.5	521	0.989	-0.631579
61	13	596	0.713	2.9
40	13	509	0.968	-0.229091
53	14.5	518	1.049	0.714545
72	20	551	0.694	-1.0483
50	14.5	493	0.888	#NULL!
53	30	522	0.695	-0.496364
67	16.5	533	1.058	-1.4136
84	9	478	1.093	-0.774545
53	12.5	488	0.986	-0.333134
64	17.5	494	0.696	-1.60552
36	12.5	525	1.032	-0.366818
45	24.5	477	0.843	-1.62
45	12	482	1.433	-2.06
45	12	482	1.433	-2.06
36	13.5	536	1.043	-0.253636
61	13	538	1.137	-0.571667
78	12.5	549	1.285	#NULL!
62	15.5	524	0.866	-0.434118
90	10	545	1.078	1.74
